# Supplementary material for: Synthesis of Multiple Bispecific Antibody Formats with Only One Single Enzyme Based on Enhanced Trypsiligase
Source: Int J Mol Sci. 2022 Mar 15;23(6):3144. doi: 10.3390/ijms23063144 (PMC8952323; doi:10.3390/ijms23063144)
Supplement: Supplementary file 1 [file ijms-23-03144-s001.zip]

Archive with 1 entries (1 files):
- ijms-1513134-supplementary.pdf
